# Supplementary material for: Transcript-dependent effects of the CALCA gene on the progression of post-traumatic osteoarthritis in mice
Source: Commun Biol. 2024 Feb 23;7:223. doi: 10.1038/s42003-024-05889-0 (PMC10891124; doi:10.1038/s42003-024-05889-0)
Supplement: Supplementary file 4 — Supplementary data [file 42003_2024_5889_MOESM4_ESM.xlsx]

## Sheet: Figure1
Figure 1a
PCT/CT					aCGRP					CALCRL
Sham	2W	4W	8W		Sham	2W	4W	8W		Sham	2W	4W	8W
0.2	0.3	1.07	0.53		1.21	1.33	2.92	0.93		1.66	4.17	11.9	16.28
0.25	0.49	0.5	0.59		0.49	1.59	2.41	1.25		1.88	5.14	11.76	10.59
0.34	0.31	1.07	0.54		0.43	0.89	2.05	2.8		0.67	2.17	10.92	21.32
0.3	0.42	0.51	0.28		1.15	0.61	1.98	1.42		4.25	2.65	10.82	14.29
0.35	0.14	0.62	0.69		1.22	1.59	1.95	1.73		2.04	5.4	9.15	5.13
	0.07		0.3		0.59	0.54		4.02		1.34	3.98		5.46
Figure 1c
PCT				CT				aCGRP				CRLR
0W	4W	8W		0W	4W	8W		0W	4W	8W		0W	4W	8W
217.997	540.439	363.332		28.8017	29.3493	31.5513		249.593	274.317	402.345		409.176	600.459	993.799
219.049	633.212	538.067		29.2873	33.694	35.1487		214.845	314.75	437.359		416.682	611.568	712.162
322.345	439.686	423.477		37.3967	41.2703	43.1713		171.716	381.029	428.067		422.85	623.212	863.071
409.176	581.568	551.375		33.694	29.3817	43.4737		188.285	397.248	334.315		492.797	1026.09	917.472
316.682	416.639	468.57		38.9893	28.8017	34.6837		114.026	325.15	293.477		517.997	771.183	1034.52
262.85	550.459	396.522		29.3817	32.5693	31.5513		278.834	264.845	358.489		615.686	1010.7	643.212
Figure 1d
PCT (ng/ml)					CT (pg/ml)					CGRP (pg/ml)
Sham	2W	4W	8W		Sham	2W	4W	8W		Sham	2W	4W	8W
4.42171	3.36842	2.90694	3.17808		144.611	162.585	149.008	143.259		129.605	105.397	107.195	103.301
3.1594	2.60352	4.92293	3.97151		169.835	123.417	148.509	177.579		157.855	121.211	101.909	159.595
4.33679	1.23132	2.96696	3.86977		135.131	164.328	153.113	160.113		116.196	98.62	113.064	125.485
4.35431	2.86986	3.44816	3.62432		147.025	202.519	169.147	166.483		97.9327	160.132	98.61	119.929
2.63793	1.61452	3.80956	2.06897		159.801	145.058	136.02	181.067		134.604	102.008	123.523	173.273
		2.7608	2.36402				147.176	157.684				119.17	116.206

## Sheet: Figure 2
Figure 2b
4 weeks
Total joint (OARSI score)				MFC (OARSI score)				LFC (OARSI score)				MTP (OARSI score)				LTP (OARSI score)
WT	CALCA -/-	aCGRP -/-		WT	CALCA -/-	aCGRP -/-		WT	CALCA -/-	aCGRP -/-		WT	CALCA -/-	aCGRP -/-		WT	CALCA -/-	aCGRP -/-
5	6.5	3.5		1	3	1		1	2	1		2	1	0.5		1	0.5	1
6	11	3.5		2	2	1		1	4	1		2	3	1		1	2	0.5
6	10	5		2	3	2		1	1	1.5		1	3	1		2	3	0.5
8	9	6		2	3	2		2	1	2		1	4	1		3	1	1
4.5	7.5	4		1	4	0.5		0.5	2	1		2	1	0.5		1	0.5	2
6.5	8	4.5		2	2	1		2	3	2		0.5	2	1		2	1	0.5
8	10	6		3	2	2		1	3	1		3	2	2		1	3	1
8	6	5		1	2	2		2	0	1		2	3	1		3	1	1
8 weeks
Total joint (OARSI score)				MFC (OARSI score)				LFC (OARSI score)				MTP (OARSI score)				LTP (OARSI score)
WT	CALCA -/-	aCGRP -/-		WT	CALCA -/-	aCGRP -/-		WT	CALCA -/-	aCGRP -/-		WT	CALCA -/-	aCGRP -/-		WT	CALCA -/-	aCGRP -/-
13	12	12		5	3	4		2	1	1		4	4	4		2	4	3
11	13	8		5	2	1		1	3	2		4	3	1		1	5	4
10	13	10		2	3	3		1	5	2		3	3	3		4	2	2
8	15	6		2	3	1		2	4	3		2	4	1		2	3	1
11	16	9		1	4	1		4	4	2		3	3	2		3	5	4
7	9	7		2	2	1		1	3	2		3	2	2		1	2	2
13	14	8		3	2	4		3	3	1		2	4	1		5	5	2
11		8		4		2		1		4		3		1		3		1
Figure 2c
4 weeks						8 weeks
HC/CC			SBP (µm)			HC/CC			SBP (µm)
Healthy	OA		Healthy	OA		Healthy	OA		Healthy	OA
1.05666	0.556747		61.3543	42.41		1.45314	0.623021		46.0836	55.754
1.36164	0.61675		77.364	56.6865		0.991457	0.770175		56.4047	61.3586
0.773764	0.732413		55.9849	60.9277		0.933154	0.475254		86.3861	26.9991
0.866115	0.598527		102.644	66.8853		1.17786	0.497875		70.2838	50.4357
1.30759	0.439122		68.3438	47.5201		0.654657	0.431607		51.9469	69.8445
1.66853	0.640523		54.5687	54.5773		0.799934	0.861304		70.9999	56.1285
1.3054	0.910466		63.0436	24.263		1.20124	0.861924		63.5785	31.4381
1.0345	0.644676					1.04569	0.75467		75.327	38.1248
Figure 2d
4 weeks								8 weeks
HC/CC (Fold change, %)				SBP (Fold change, %)				HC/CC (Fold change, %)				SBP (Fold change, %)
WT	CALCA -/-	aCGRP -/-		WT	CALCA -/-	aCGRP -/-		WT	CALCA -/-	aCGRP -/-		WT	CALCA -/-	aCGRP -/-
-52.511	-7.447	-30.658		-33.381	-42.791	-2.666		-39.638	-17.627	-32.977		-14.391	-49.045	-30.399
-47.393	-21.288	-40.691		-10.955	-59.701	-49.953		-25.381	6.7795	0.2795		-5.785	-42.585	-22.108
-37.528	-37.627	-62.49		-4.292	-32.179	-24.147		-53.955	-66.78	-7.597		-22.557	-71.547	-51.449
-48.948	-54.476	-45.867		5.066	-40.582	-19.735		-51.763	-30.397	-22.822		7.2447	-56.203	-19.792
-62.544	-66.59	-31.127		-25.354	-16.791	-28.2285		-58.183	-34.547	-55.5		-13.816	-46.314	-49.572
-45.366	-48.034	-25.052		10.6341	-46.922	-10.973		-16.552	-46.994	-43.476		-51.727	-35.644	-31.156
-22.34	-17.879	-44.861		-14.268	-45.522	-39.965		-16.492	-48.937	-28.724		-41.46	-41.09	-25.243
-45.011	-26.526	-64.488						-26.883		-51.305			-29.875

## Sheet: Figure 3
Figure 3a
4 weeks
BV/TV (%)			Tb.N (mm-1)			Tb.Th (mm)			Tb.Sp (mm)
Healthy	OA		Healthy	OA		Healthy	OA		Healthy	OA
28.85	23.15		5.9628	4.8131		0.0658	0.0644		0.1837	0.1867
29.84	24.99		5.5629	5.065		0.0645	0.0659		0.1988	0.2097
32.12	24.21		5.6894	4.9584		0.0654	0.0719		0.2042	0.197
27.17	19.88		5.5684	4.5123		0.0649	0.0743		0.1849	0.1804
32.43	24.23		5.0921	4.6744		0.0659	0.0611		0.2102	0.2329
26.57	18.94		4.7872	5.0992		0.0613	0.0588		0.2162	0.2143
27.99	19.51		5.8786	5.1466		0.0667	0.0671		0.2075	0.1871
29.77	23.8		5.1508	5.0415		0.0617	0.0608		0.2185	0.1971
8 weeks
BV/TV (%)			Tb.N (mm-1)			Tb.Th (mm)			Tb.Sp (mm)
Healthy	OA		Healthy	OA		Healthy	OA		Healthy	OA
28.85	23.15		9.4806	8.8521		0.0627	0.0634		0.1337	0.1344
29.84	24.99		8.354	7.4307		0.0606	0.064		0.1321	0.143
29.17	24.21		8.917	9.209		0.0618	0.0601		0.1416	0.134
32.12	19.88		9.678	9.589		0.0628	0.0706		0.1425	0.142
29.78	24.23		9.1981	7.7615		0.064	0.0633		0.1424	0.1521
27.17	18.94		9.9829	9.0237		0.0663	0.063		0.1351	0.1328
32.43	19.51		9.4178	7.0028		0.0682	0.0666		0.1346	0.1567
29.77	23.8		8.4061			0.0628	0.0563		0.144	0.1636
Figure 3c
4 weeks
BV/TV (Fold change, %)				Tb.N (Fold change, %)				Tb.Th (Fold change, %)				Tb.Sp (Fold change, %)
WT	CALCA -/-	aCGRP -/-		WT	CALCA -/-	aCGRP -/-		WT	CALCA -/-	aCGRP -/-		WT	CALCA -/-	aCGRP -/-
-21.1754	-46.0723	-19.8381		0.294888	-38.0261	-20.4764		-0.47906	-10.4928	-2.33091		-7.37709	48.6461	15.4713
-14.9103	-39.2414	-26.0351		-6.77474	-30.6426	-3.54692		1.83897	-12.0827	-7.22201		4.03334	45.7959	2.49645
-17.5661	-35.4665	-23.6433		-15.1621	-21.9755	-11.3009		4.81997	-13.0366	-0.03821		-2.2672	27.7031	8.65826
-30.7664	-31.7215	-13.9311		-12.1144	-25.5098	-12.4884		-5.57874	-4.61049	-8.29194		15.543	19.1524	4.90106
-32.3096	-31.332	-13.4237		-4.12749	-33.9678	-20.1592		-9.13306	-6.67727	-6.61062		6.31542	24.1713	11.8143
-17.498	-34.4478	-30.0939		-3.2363	-23.8235	-5.59044		3.6934	-15.5803	3.9358		-7.17865	47.4689	0.242131
-25.5102	-26.6283	-23.9694		-5.21233	-31.3673	-1.55302		-6.04234	-18.124	4.54719		-2.21759	22.3744	12.3654
-18.9622	-29.3547	-17.5913		3.77952	-22.4856	-21.4902		-0.47906	-14.1494	-9.51471		9.39128	34.0232	14.3191
8 weeks
BV/TV (Fold change, %)				Tb.N (Fold change, %)				Tb.Th (Fold change, %)				Tb.Sp (Fold change, %)
WT	CALCA -/-	aCGRP -/-		WT	CALCA -/-	aCGRP -/-		WT	CALCA -/-	aCGRP -/-		WT	CALCA -/-	aCGRP -/-
-23.0874	-30.2817	-26.8154		-1.4652	6.0457	0.793693		-0.90653	15.9383	2.2051		5.10069	-8.28896	-9.1823
-33.458	-25.9102	-12.761		-17.2871	1.59666	-24.334		0.03126	20.9285	4.90259		-1.51404	-1.16772	6.05916
-13.3628	-31.7603	-30.9228		2.50753	2.22589	-18.37		-6.0644	2.96386	-4.38878		4.36572	5.288	27.6727
-26.3856	-42.0782	-12.4584		12.6147	-18.753	-18.8531		-1.06283	2.13216	1.00621		11.7889	-8.55518	10.5062
-16.763	-24.2067	-11.0817		6.7374	-27.2403	-30.3768		-1.53173	-14.3354	-4.23892		-2.396	8.54913	18.2526
-12.7848	-21.5388	-35.174		-13.6049	-33.0342	-31.6295		4.09503	-9.01255	-15.1788		15.1698	31.5767	29.2028
-27.7117	-25.8138	-31.3011		11.398	-39.1576	-21.0464		-12.0038	-15.4998	-9.93363		20.2411	43.2236	28.1987

## Sheet: Figure 4
Figure 4a
4 weeks						8weeks
Oc.S/BS (%)			Oc.N/B.Pm (mm-1)			Oc.S/BS (%)			Oc.N/B.Pm (mm-1)
Healthy	OA		Healthy	OA		Healthy	OA		Healthy	OA
4.2948	9.7126		1.7263	3.8969		4.7989	10.1482		2.0478	3.996
5.1688	12.7635		1.4693	3.4554		1.3758	7.6685		0.362	2.9378
4.7174	8.1977		1.2159	3.6582		4.2968	7.7505		1.6872	3.0883
5.9822	11.0998		2.0693	3.5095		5.5803	8.0688		2.0018	3.4262
5.8254	11.9204		2.484	3.1464		3.301	6.9213		1.3705	2.8563
4.9031	10.1927		1.3915	3.3124		4.7812	9.0458		1.4997	3.2079
4.3898	10.2874		1.576	4.5507		5.2541	7.9516		1.8739	2.8433
4.8673			1.7144				10.354			3.0548
Figure 4c
4weeks								8 weeks
Oc.S/BS (%)				Oc.N/B.Pm (mm-1)				Oc.S/BS (%)				Oc.N/B.Pm (mm-1)
WT	CALCA -/-	aCGRP -/-		WT	CALCA -/-	aCGRP -/-		WT	CALCA -/-	aCGRP -/-		WT	CALCA -/-	aCGRP -/-
9.7126	11.9151	6.3693		3.8969	4.1442	2.6898		10.1482	9.4812	8.6381		3.996	4.4411	2.9478
12.7635	11.1428	6.0046		3.4554	3.5224	2.2307		7.6685	9.6587	8.0688		2.9378	2.9728	2.9137
8.1977	8.5765	7.7691		3.6582	4.3594	3.0245		7.7505	9.5665	8.4059		3.0883	3.4541	3.5031
11.0998	9.3177	10.0651		3.5095	4.4888	3.7885		8.0688	9.5628	6.7814		3.4262	3.5296	2.4939
11.9204	9.9254	6.5806		3.1464	3.5827	2.1217		6.9213	9.8413	5.9748		2.8563	3.6222	2.9018
10.1927	13.8483	6.494		3.3124	5.5344	2.4541		9.0458	7.9002	6.3622		3.2079	3.6196	2.7751
10.2874	9.6536	8.5535		4.5507	4.3846	2.6461		7.9516	6.4664	8.5535		2.8433	3.8776	2.6461
	12.6352	7.3977			5.4886	2.9798		10.354	13.2255	7.3977		3.0548	5.5476	2.9798

## Sheet: Figure 5
Figure 5b
4 weeks
Total joint (Osteophyte volume, mm3)				Femoral (Osteophyte volume, mm3)				Tibial (Osteophyte volume, mm3)
WT	CALCA -/-	aCGRP -/-		WT	CALCA -/-	aCGRP -/-		WT	CALCA -/-	aCGRP -/-
0.4315	0.4221	0.2397		0.292	0.3776	0.1547		0.1376	0.0416	0.083
0.4471	0.0845	0.5843		0.3362	0.0232	0.4265		0.1065	0.0594	0.1544
0.4128	0.2726	0.4506		0.197	0.1986	0.3573		0.2144	0.0721	0.0916
0.5105	0.2257	0.1213		0.2303	0.1705	0.0729		0.2777	0.0537	0.0472
0.4686	0.2319	0.0795		0.3075	0.145	0.0348		0.1595	0.0851	0.0431
0.3942	0.2243	0.4699		0.1039	0.1138	0.4051		0.287	0.109	0.0628
0.6041	0.1239	0.1475		0.379	0.0913	0.0941		0.2222	0.0435	0.0523
0.6921	0.2392	0.0785		0.3834	0.1982	0.0557		0.3037	0.0391	0.0218
8weeks
Total joint (Osteophyte volume, mm3)				Femoral (Osteophyte volume, mm3)				Tibial (Osteophyte volume, mm3)
WT	CALCA -/-	aCGRP -/-		WT	CALCA -/-	aCGRP -/-		WT	CALCA -/-	aCGRP -/-
0.8662	0.2905	0.4471		0.7777	0.2402	0.2794		0.086	0.0488	0.1653
0.6495	0.4936	0.4644		0.3254	0.4329	0.3786		0.3197	0.0557	0.0831
0.3901	0.4787	0.4039		0.2073	0.4136	0.3487		0.1813	0.0638	0.0528
0.3907	0.198	0.1814		0.2058	0.1056	0.1066		0.181	0.0894	0.0719
0.7474	0.3927	0.209		0.4562	0.3652	0.1562		0.2866	0.0254	0.0509
0.5163	0.4653	0.4613		0.1975	0.3816	0.3235		0.3169	0.0807	0.1359
0.9423	0.2586	0.2434		0.8661	0.2352	0.1202		0.074	0.0216	0.1168
0.3847	0.3587	0.2919		0.1789	0.3165	0.1796		0.2023	0.0407	0.1094
Figure 5d
4 weeks
Total joint (Osteophyte volume, mm3)				Femoral (Osteophyte volume, mm3)				Tibial (Osteophyte volume, mm3)
WT	CALCA -/-	aCGRP -/-		WT	CALCA -/-	aCGRP -/-		WT	CALCA -/-	aCGRP -/-
10	8	7		6	8	4		4	0	3
13	6	5		4	3	3		9	3	2
11	7	12		8	3	8		3	4	4
9	9	7		2	7	4		7	2	3
15	7	6		9	5	3		6	2	3
9	10	2		6	6	2		3	4	0
10	4	7		7	2	5		3	2	2
		10				6				4
8weeks
Total joint (Osteophyte volume, mm3)				Femoral (Osteophyte volume, mm3)				Tibial (Osteophyte volume, mm3)
WT	CALCA -/-	aCGRP -/-		WT	CALCA -/-	aCGRP -/-		WT	CALCA -/-	aCGRP -/-
12	8	11		3	8	6		9	0	5
10	12	6		5	6	4		5	6	2
15	11	7		7	7	5		8	4	2
16	11	9		8	7	5		8	4	4
9	10	10		5	4	7		4	6	3
11	8	8		6	5	5		5	3	3
12	5	8		7	3	3		5	2	5
13	6			9	6			4	2

## Sheet: Figure 6
Figure 6b
4 weeks
Total joint (Synovitis score)				Femoral (Synovitis score)				Tibial (Synovitis score)
WT	CALCA -/-	aCGRP -/-		WT	CALCA -/-	aCGRP -/-		WT	CALCA -/-	aCGRP -/-
9	8	6		5	3	3		4	5	3
7	5	5		5	4	3		2	1	2
10	8	6		3	5	4		7	3	2
6	8	7		3	4	3		3	4	4
11	3	10		7	1	6		4	2	4
8	6	7		5	4	5		3	2	2
10	5	9		6	2	4		4	3	5
7	6	6		3	3	4		4	3	2
8weeks
Total joint (Synovitis score)				Femoral (Synovitis score)				Tibial (Synovitis score)
WT	CALCA -/-	aCGRP -/-		WT	CALCA -/-	aCGRP -/-		WT	CALCA -/-	aCGRP -/-
12	8	13		6	5	7		6	3	6
10	9	8		5	5	4		5	4	4
10	8	11		6	5	6		4	3	5
9	10	8		5	5	5		4	5	3
15	7	7		7	4	4		8	3	3
13	5	9		7	3	4		6	2	5
13	11	9		6	6	2		7	5	7
10	8			5	5			5	3
